# Supplementary material for: Analysis of the incidence and risk factors of blood transfusion in total knee revision: a retrospective nationwide inpatient sample database study
Source: BMC Musculoskelet Disord. 2024 Mar 20;25:225. doi: 10.1186/s12891-024-07331-2 (PMC10953239; doi:10.1186/s12891-024-07331-2)
Supplement: Supplementary file 1 — Supplementary Material 1 [file 12891_2024_7331_MOESM1_ESM.xlsx]

## Sheet: ICD codes 
ICD	ICD10	ICD9
Blood transfusion	30230H1/30230J1/30230K1/30230L1/30230M1/30230N1/30230P1/30230Q1/30230R1/30230S1/30233H1/30233J1/30233K1/30233L1/30233M1/30233N1/30233P1/30233Q1/30233R1/30233S1/30240H1/30240J1/30240K1/30240L1/30240M1/30240N1/30240P1/30240Q1/30240R1/30240S1/30243H1/30243J1/30243K1/30243L1/30243M1/30243N1/30243P1/30243Q1/30243R1/30243S1/30250H1/30250J1/30250K1/30250L1/30250M1/30250N1/30250P1/30250Q1/30250R1/30250S1…	9900/9902/9903/9904/9905/9907/9908/ V582
total knee revision	0SWT0JZ/0SWT3JZ/0SWT4JZ/0SWTXJZ/0SWU0JZ/0SWUXJZ/0SWU4JZ/0SWU3JZ/0SWV0JZ/0SWV3JZ/0SWV4JZ/0SWVXJZ/0SWW0JZ/0SWW3JZ/0SWW4JZ/0SWWXJZ/0QWF0JZ/0QWF07Z/0QWF0KZ/0QWF3JZ/0QWF37Z/0QWF3KZ/0QWF4JZ/0QWF47Z/0QWF4KZ/0QWFXJZ/0QWFX7Z/0QWFXKZ/0QWD0JZ/0QWD07Z/0QWD0KZ/0SWD08Z/0SWD09Z/0SWD07Z/0SWD0KZ/0SWD0JZ/0SWD38Z/0SWD37Z/0SWD3KZ/0SWD3JZ/0SWD48Z/0SWD47Z/0SWD4KZ/0SWD4JZ/0SWDX8Z/0SWDX7Z/0SWDXKZ/0SWDXJZ/0SWC08Z/0SWC07Z…	0080/0081/0082/0083/0084/8155/8006
Hemorrhage/seroma/hematoma	I9742/I97620/I97621/I97622/M96810/M96811/M96830/M96840/M96842/J9562/J95831/J95861/J95863/N9962/N99821/N99841/N99843/L7602/L7632/L7634/K91841/K91871/K91873/E89811/E89821/E89823/G9752/G9762/G9764/G9732/T792XXA/T792XXD/T792XXS	9981/99811/99812/99813/72992/71915/71916/99851/72991
Urinary tract infection (UTI)	N390/N3000/N3001/N3030/N3031/N3080/N3081/N3090/N3091/N340/N341/N342/N343/T83021A/T83021D/T83021S	590/5901/5902/5903/5909/595/5950/5953/5954/5958/5959/5970/5978/5990/ 9975
Acute renal failure (ARF)	N170/N171/N172/N178/N179	584/5845/5846/5847/5848/5849
Pneumonia	J120/J121/J122/J123/J1281/J1289/J129/J13/J14/J150/J151/J1520/J15211/J15212/J1529/J153/J154/J155/J156/J157/J158/J159/J160/J168/J17/J180/J181/J182/J188/J189/J678/J679/J954	4800/4801/4802/4803/4808/4809/481/4820/4821/4822/48230/48231/48232/48239/48240/48241/48242/48249/48281/48282/48283/48284/48289/4829/4830/4831/4838/4841/4843/4845/4846/4847/4848/485/486/4870/5070/5071/5078/51630/51632/51633/51635/51636/51637/99731/99732
Convulsion	R5600/R5601/R561/R569/R5601	7810/78031/78032/78033/78039
Deep venous thrombosis (DVT)	I82210/I82220/I82290/I823/I82401/I82402/I82403/I82409/I82411/I82412/I82413/I82419/I82421/I82422/I82423/I82429/I82431/I82432/I82433/I82439/I82441/I82442/I82443/I82449/I82451/I82452/I82453/I82459/I82461/I82462/I82463/I82469/I82491/I82492/I82493/I82499/I82621/I82622/I82623/I82629	4510/45111/45119/4512/4518/45181/45182/45183/45184/45189/4519/45340/45341/45342/4538/45381/45382/45383/45384/45385/45386/45387/45389
Wound infection	T8140/T8141/T8142/T8143/T8149/T814XXA、T814XXD、T814XXS	99851/99859/99883
Pulmonary embolism (PE)	I2601/I2602/I2609/I2690/I2692/I2693/I2694/I2699	41511/41512/41513/41519/
Acute myocardial infarction (AMI)	I2101/I2102/I2109/I2111/I2119/I2121/I2129/I213/I214/I219/I21A1/I21A9/I220/I221/I222/I228/I229	41000/41001/41002, 41010/41011/41012, 41020/41021/41022, 41030/41031/41032, 41040/41041/41042, 41050/41051/41052, 41060/41061/41062, 41070/41071/41072, 41080/41081/41082, 41090/41091/41092/9971
Postoperative delirium (POD)	F05/R4181/R4182/R4183/R41840/R41841/R41842/R41843/R41844/R4189/F060/F062	2930/2931//29381/29382/29383/29384/29389/2939/29281/78097
Gastrointestinal bleeding (GI bleeding)	K91841/K91871/K91873/k250/k251/k252/k254/k255/k256/K260/k261/k262/k264/k266/k270/k272/k274/k276/k280/k282/k284/k286/K922	5780/5781/5789
Urinary tract infection (UTI)	N390/N3000/N3001/N3030/N3031/N3080/N3081/N3090/N3091/N340/N341/N342/N343/T83021	/5901/5902/5903/5909/5950/5953/5954/5958/5959/5970/5978/5990/ 9975
Renal sufficiency	N19/N2589/N259	58889/5889
Sepsis	A400/A401/A403/A408/A409/A4101/A4102/A411/A412/A413/A414/A4150/A4151/A4152/A4153/A4159/A4181/A4189/A419/A267/A327/A5486/A227/A021/B377/T8144XA/T8144D/T8144S/R6520/R6521	0380/03810/03811/03812/0381/0382/0383/03840/03841/03842/03843/03844/03849/0388/0389/99591/99592
Lower limb peripheral nerve injuries	3550/3551/3552/3553/3554/3555/3556/35571/35579/3558/3559/3560/2568/3569 9532/9533/9535/9560/9561/9562/9563/9564/9565/ 9568/9569/9075/9571/9578/9579 99700/99709	S3401XA/S3401XD/S3401XS/S3402XA/S3402XD/S3402XS/S34101A/S34101D/S34101S/S34102A/S34102D/S34102S/S34103A/S34103D/S34103S/S34104A/S34104D/S34104S/ S34105A/S34105D/S34105S/S34109A/S34109D/S34109S/S3421XA/S3421XD/S3421XS/ S3422XA/S3422XD/S3422XS/S343XXA/S343XXD/S343XXS/S344XXA/S344XXD/S344XXS/ S345XXA/S345XXD/S345XXS/S346XXA/S346XXD/S346XXS/S348XXA/S348XXD/S348XXS/ S349XXA/S349XXD/S349XXS/ S7400XA/S7…
Heart failure	I501/I5020/I5021/I5030/I5031/I5040/I5041/I5043/I50810/I50811/I50814/I5082/I5083/I5084/I5089/I509	4280/4281/42820/42821/42830/42831/42840/42841/42843/4289
wound rupture/non healing	99830/99831/99832/99833	T8130XA/T8130XD/T8130XS/T8131XA/T8131XD/T8131XS/T8132XA/T8132XD/T8132XS/T8133XA/T8133XD/T8133XS

## Sheet: Sheet1
total knee revision
